# Supplementary material for: Solid–Liquid Equilibrium in Co-Amorphous Systems: Experiment and Prediction
Source: Molecules. 2023 Mar 8;28(6):2492. doi: 10.3390/molecules28062492 (PMC10052153; doi:10.3390/molecules28062492)
Supplement: Supplementary file 1 [file molecules-28-02492-s001.zip]

Archive with 1 entries (1 files):
- molecules-2268632-supplementary.pdf
